# Supplementary material for: Changes in ImPACT Cognitive Subtest Networks Following Sport-Related Concussion
Source: Brain Sci. 2023 Jan 20;13(2):177. doi: 10.3390/brainsci13020177 (PMC9953817; doi:10.3390/brainsci13020177)
Supplement: Supplementary file 1 [file brainsci-13-00177-s001.zip]

Archive with 1 entries (1 files):
- brainsci-2142716-supplementary.pdf
